# Supplementary material for: Interest in Sexually Transmitted Infections: Analysis of Web Search Data Terms in Eleven Large German Cities from 2015 to 2019
Source: Int J Environ Res Public Health. 2021 Mar 9;18(5):2771. doi: 10.3390/ijerph18052771 (PMC7975972; doi:10.3390/ijerph18052771)
Supplement: Supplementary file 1 [file ijerph-18-02771-s001.zip]

Archive with 1 entries (1 files):
- SupplementaryTable1.docx
